# Supplementary material for: In Silico, In Vitro, and In Vivo Evaluation of Caffeine-Coated Nanoparticles as a Promising Therapeutic Avenue for AML through NF-Kappa B and TRAIL Pathways Modulation
Source: Pharmaceuticals (Basel). 2023 Dec 18;16(12):1742. doi: 10.3390/ph16121742 (PMC10747568; doi:10.3390/ph16121742)
Supplement: Supplementary file 1 [file pharmaceuticals-16-01742-s001.zip]

Archive with 1 entries (1 files):
- pharmaceuticals-2742055-supplementary.pdf
